# Supplementary material for: Biotransformation of High Concentrations of Ginsenoside Substrate into Compound K by β-glycosidase from Sulfolobus solfataricus
Source: Genes (Basel). 2023 Apr 12;14(4):897. doi: 10.3390/genes14040897 (PMC10138176; doi:10.3390/genes14040897)
Supplement: Supplementary file 1 [file genes-14-00897-s001.zip]

Archive with 1 entries (1 files):
- genes-2308359-supplementary.pdf
